# Supplementary material for: The Effects of Arginine, Guanidinoacetic Acid and Citrulline Supplementation to Reduced Protein Diets for Aged Laying Hens
Source: Animals (Basel). 2026 May 29;16(11):1664. doi: 10.3390/ani16111664 (PMC13255682; doi:10.3390/ani16111664)
Supplement: Supplementary file 1 [file animals-16-01664-s001.zip]

Archive with 1 entries (1 files):
- animals-4306313-supplementary.pdf
